# Supplementary material for: Perceived benefits and risks: A survey data set towards Wolbachia-infected Aedes Mosquitoes in Klang Valley
Source: Data Brief. 2020 Sep 2;32:106262. doi: 10.1016/j.dib.2020.106262 (PMC7481806; doi:10.1016/j.dib.2020.106262)
Supplement: Supplementary file 1 [file mmc1.xml]

<?xml version="1.0" encoding="utf-8" standalone="no"?>
<data>
  <datasets>
    <author>latifahamin2020@gmail.com;nilam@ukm.edu.my</author>
    <type>1</type>
    <dataset>
      <name>A survey data set towards Wolbachia-infected Aedes Mosquitoes in Klang Valley</name>
      <caption />
      <description>The dataset provides insightful information based on survey data on how Malaysian stakeholders in Klang Valley perceived the benefits and risks to represent their acceptance towards the Wolbachia-infected Aedes Mosquitoes (WiAM) technique.</description>
      <filetype>
        <name />
      </filetype>
      <filesize />
      <source>0</source>
      <sourcename>Original Data</sourcename>
      <access>
        <type>1</type>
        <name>Data available in data repository</name>
        <reponame>Mendeley Data</reponame>
        <PersistentId>https://data.mendeley.com/datasets/4ky5krhf37/1 </PersistentId>
        <deeplinkurl>https://data.mendeley.com/datasets/4ky5krhf37/1 </deeplinkurl>
      </access>
    </dataset>
  </datasets>
</data>
